# Supplementary material for: Transcriptional regulatory network analysis identifies GRN as a key regulator bridging chemotherapy and immunotherapy response in small cell lung cancer
Source: J Hematol Oncol. 2025 Feb 5;18:14. doi: 10.1186/s13045-025-01667-5 (PMC11796135; doi:10.1186/s13045-025-01667-5)
Supplement: Supplementary file 1 — Supplementary material 1 [file 13045_2025_1667_MOESM1_ESM.xlsx]

## Sheet: Sheet1
Supplementary Table 1. SCLC signature genes
PDX model	Mouse model*
EP treatment	Cisplatin treatment
Resistant (n=359)	Resistant (n=223)	Sensitive (n=339)
AAGAB	ABCC1	44079
ABHD14B	ABCC4	44084
ACAA1	ABHD13	44085
ACY1	ADH1C	ABCG4
ADAM15	ANGPT2	ADRA1B
AFG3L2	ANXA4	AKT3
AKIRIN1	AP1G2	ANLN
ALAS1	ARAP2	APC2
ALG1	ARHGAP44	APPL1
ALG3	ARHGEF37	ARHGAP11A
AMBRA1	ARHGEF38	ARHGAP20
AOX1	ARRDC2	ARID1A
AP1M2	ARSG	ASAP1
APEH	ART3	ASPM
APRT	ASAP3	ASTN1
ARMC10	ATP2A3	ATAD2
ARPC1B	BCL6	B3GAT1
ARPC4	BSPRY	BAP1
ASL	C1orf101	BARD1
ATPIF1	C4A	BAZ1B
ATRN	CALML3	BCAT1
AVPI1	CAPN5	BCL7A
B4GALT4	CAPSL	BCOR
BATF2	CATSPERD	BUB3
BCAP31	CATSPERG	CACNA2D1
BCKDHB	CCDC120	CACNG7
BDH1	CDH1	CAND2
BLOC1S2	CELF3	CCDC39
BPNT1	CERS2	CCDC88A
BTN1A1	CHID1	CCNA2
C10orf10	CHRDL2	CCNF
C11orf49	CITED4	CDC20
C11orf83	CPNE2	CDC25B
C1orf109	CPPED1	CDCA2
C1orf210	CYB561	CDCA8
C5orf15	DEGS2	CDH4
CANX	DNAH7	CDHR1
CAPN9	DSP	CDK1
CAPZA2	DTNA	CDK5R1
CASP3	DVL1	CDKN2C
CBFB	ELMO3	CELF2
CCDC86	EPN3	CENPE
CCK	ERCC4	CENPF
CD151	ERN1	CENPJ
CD19	ERRFI1	CEP128
CDK7	ESPN	CEP170
CEACAM16	ETS2	CERS6
CENPB	F11R	CFL2
CES2	F2R	CHN1
CHCHD4	FAM124A	CHN2
CHPF	FAM160A1	CIT
CIRH1A	FAM171A2	CKAP5
CLDN7	FAM83H	CLIP3
CLEC3B	FANK1	CLSPN
CLIC1	FAT1	CNR1
CLINT1	FGD4	CNTN3
CLTB	FGG	CNTN4
CMTM4	FLAD1	COL6A6
COG8	FNDC3B	COL9A2
COX15	FOCAD	CORO2B
CSAG2	FOXJ1	CRABP1
CSAG4	FREM2	CRB1
CSH2	FXYD3	CSMD2
CSNK2A2	FZD6	CSRP2
CSRNP1	GALNT1	CTNND2
CTSA	GBP6	CUX1
CTSD	GDA	CUX2
CTTN	GDF15	DBF4
CUL4A	GDPD3	DCC
CXorf38	GNPTAB	DCHS1
CXorf49B	GRB7	DCX
CYB561	GYS1	DDC
CYB5B	H6PD	DEK
DHX32	HECW2	DENND5A
DNAJC5	HES6	DENND5B
DNPEP	HID1	DGKI
DOCK3	HIVEP1	DLG5
DUSP3	HPN	DLGAP3
DUSP9	IER3	DLGAP5
DVL1	IFITM1	DLL1
EBNA1BP2	IGF2BP2	DLL3
ECHS1	IGFBP5	DMWD
EFCAB4A	IL10RB	DNAJC8
EIF3A	IL6R	DOCK10
EIF3I	ILDR1	DPP6
EIF4G1	INPP5J	DPYSL2
EIF5A2	ITGA3	DRD2
ELL3	KCNH6	DTL
ELMO3	KCNJ8	E2F2
ELOVL1	KCNK1	E2F7
EML3	KIAA1217	E2F8
ENO1	KIAA1522	EFNA5
EPCAM	KNG1	ELAVL4
EPHA8	KRT18	EML5
EPS15	KRT80	EPHA3
EVPLL	LCN2	ESCO2
F12	LFNG	EXOG
F8A2	LLGL2	EYA3
F8A3	LMBR1	EZH2
FADD	LPIN3	FAM122B
FAHD1	LY6E	FAM131B
FAM109A	MAP7	FAM135B
FAM185A	MARVELD3	FAM167B
FAM189A1	MEF2C	FAM217B
FAM195A	MEFV	FAM57B
FAM86A	MEGF11	FAM83D
FBXO9	MESP1	FBXO5
FBXW5	MET	FEZ1
FHOD1	MGAT4B	FHOD3
FLNB	MSLN	FOXM1
FOXQ1	MTUS1	FRMD4A
FRAT2	MYO5B	FRMPD4
FUCA1	NADK	FUT10
GALE	NAIP	GABRA1
GALNT12	NBEAL2	GALNT16
GALNT7	NDRG1	GATS
GANAB	NEIL1	GNAS
GCLM	NET1	GNL2
GCNT1	NFATC1	GPBP1
GGTLC2	NOL9	GPC1
GHDC	NOS1	GRIA2
GLE1	NTSR2	GRIA4
GNA12	NUPR1	GRM3
GNB2L1	NWD1	GRM7
GNPNAT1	OASL	GTF3C5
GOLT1A	ORM2	H1F0
GPR152	OTOP3	HAP1
GRK6	PDGFB	HDAC1
GRN	PDLIM4	HIST1H2AG
GSTK1	PITX1	HIST1H2BB
GSTO1	PKD1L1	HIST1H4C
GULP1	PLB1	HIST2H3A
GYLTL1B	PLCG2	HIST2H3D
HCG4	PLEKHA4	HMGB2
HCST	PLEKHG1	HNRNPDL
HDAC11	PLEKHG6	HNRNPH3
HEXA	POR	HNRNPR
HGD	PPL	HSP90AA1
HLA-A	PRICKLE2	HSPA8
HLA-DOB	PRKAG2	HUNK
HLA-F	PRKCH	IGF2
HLA-H	PROM1	IPMK
HPS1	PROM2	ITSN1
HPS6	PRR15L	KCNJ6
HSP90AB1	PSD4	KCNQ5
HTATIP2	PTP4A3	KDM8
HTR1B	PTPN1	KHDRBS1
IARS2	RAP1GAP	KIF11
IBTK	RAPGEFL1	KIF13B
IFRD2	RBBP8NL	KIF14
IGSF8	REEP6	KIF15
IL13RA1	RHBDF2	KIF18B
IMPDH2	RHOU	KIF22
INTS5	RNF128	KIF23
IP6K1	RNF130	KIF2C
IQCE	RNF149	KIF4B
IQSEC1	ROBO4	KIFC1
IRAK1	RORC	KITLG
ITGB5	RRBP1	KLHL13
KIAA0100	RREB1	KMT2A
KIF9	RXFP1	LANCL2
KLHDC4	S100A6	LBR
KLHL21	SBK2	LIG1
LAMP1	SBNO2	LINGO1
LDHA	SCN3A	LRCH2
LDHD	SCNN1A	LRRC4B
LEPR	SDR42E1	LRRTM4
LFNG	SEC24D	LSM14B
LRCH4	SERINC3	MAP4K4
LSM10	SGMS2	MAPK8
MACROD1	SLC11A2	MBIP
MAN1A1	SLC12A8	MCM5
MAN2B2	SLC16A6	MEAF6
MAP2K1	SLC18A1	MEX3B
MAP2K3	SLC25A1	MFAP2
MAVS	SLC25A33	MFNG
MCCC2	SLC44A3	MIS18BP1
MED18	SMAD3	MKI67
MFN2	SMARCA2	MPPED2
MFSD10	SMARCD2	MTUS2
MGAT4B	SMPD1	MYBL1
MGST2	SMPDL3B	MYH10
MICE	SMTNL2	MYH6
MID1IP1	SPATA6	MYO1A
MLPH	SPHK1	MYO9A
MRPL41	SPRY1	MYT1L
MRPL49	ST14	NALCN
MRPS18B	ST5	NAV1
MRRF	STARD10	NCAM1
MST1R	STAT5A	NCAPD2
MT1A	STK33	NCAPD3
MT1E	STRIP1	NCAPG2
MT1L	SURF4	NCAPH
MT1M	TACC2	NDC80
MT1X	TEAD3	NDST3
MT2A	TES	NEIL3
MTFMT	TLL1	NLGN1
MUC13	TMBIM1	NNAT
MYCBP	TMEM108	NPM2
NADSYN1	TMEM177	NPY1R
NAIF1	TMEM86A	NR2F2
NAPEPLD	TMPRSS13	NRCAM
NAT1	TNC	NT5DC2
NDFIP2	TNFRSF11A	NTN4
NDUFAF2	TNFRSF12A	NUF2
NDUFB8	TNK1	NUP107
NEURL2	TNS3	OBSL1
NIP7	TP53INP1	OLFM1
NMT1	TRPC4	OSR1
NOB1	TRPM4	PAK7
NOC2L	TSPAN1	PAX1
NOC3L	TTC39A	PBX3
NOP16	TTC39C	PDE8A
NQO1	VASP	PDE8B
NR1D1	VGLL4	PDS5B
NR2F6	VWF	PEG3
NUDT16	WDR19	PHACTR4
OAT	WIPI1	PHC2
OBFC1	XBP1	PHIP
OCLN	XDH	PIF1
OGDH	XRRA1	PKP4
OSBPL2	ZBTB7B	PLD5
OXSR1	ZDHHC1	PLEKHG4
PAQR8		PLEKHH2
PCYT2		PLK1
PDCD6IP		PLK4
PDF		PMP22
PDHB		PODXL2
PDIA3		POFUT1
PDSS2		POLD1
PEX7		POLQ
PHPT1		POU3F1
PI15		PPP1R18
PIGT		PPP1R1A
PIK3AP1		PRC1
PIM2		PRIM1
PKDCC		PRKCB
PLGLB2		PRR11
PLK3		PSAT1
PLLP		PSIP1
PLOD3		PSRC1
POLD4		PTP4A2
POMP		PTPRO
POR		PTPRU
PPFIA1		PUM1
PPIAP9		PURG
PPL		PXDN
PPT1		RACGAP1
PRDX1		RASAL2
PRDX3		RB1
PRICKLE3		RBBP4
PRR7		RBM18
PSMB10		RBMY1A1
PSMB2		RBP4
PTK6		RCC1
PTRH1		RFC4
PWP2		RHOBTB3
QARS		RNF165
RAB22A		ROBO1
RALB		ROCK2
RAP1A		RPS6KA5
RASSF4		RRM2
RDH12		RRP15
RFK		RYBP
RILP		RYR3
RNF6		SACS
RNPEPL1		SDC3
RPL23AP1		SDK2
RPL7L1		SEMA5B
RPN1		SEMA6D
RPSAP9		SERPINE2
RSPO4		SF3A3
SAP18		SFMBT1
SCO1		SFPQ
SDCBP2		SHC2
SEH1L		SIPA1L2
SEMA4G		SKIDA1
SERINC3		SLC20A1
SERPINA1		SLC29A1
SERPINB6		SLC38A5
SESN2		SLC6A5
SFXN4		SLC8A1
SIPA1		SMARCA5
SLC12A9		SMC2
SLC16A8		SMC4
SLC25A13		SNRPA1
SLC25A26		SNX30
SLC25A38		SOGA1
SLC27A5		SPC25
SLC29A2		SPOCK1
SLC2A3P1		SPTAN1
SLC35A2		ST8SIA2
SLC35C1		STMN4
SLC35D2		STRN4
SLC38A7		SYT10
SLC39A1		TAGLN3
SLC50A1		TDRD6
SLC7A1		TERF1
SLMO2		TGFB2
SMURF1		THBS4
SNHG12		TIGD3
SPAG4		TLN2
SQLE		TOP2A
SQSTM1		TPBG
SSH3		TPX2
ST6GALNAC4		TRIM36
STK10		TRIM8
STX3		TRO
SYPL1		TROAP
SYVN1		TROVE2
TAF12		TSHZ2
TAGLN2		TTBK1
TBC1D9B		TTC3
TBRG4		TTC9B
TCN1		TUB
TCTA		TUBA1B
TERF2		TUBB
TFDP1		TUBE1
THBD		TYMS
TMED1		U2SURP
TMED9		UBE2C
TMEM141		UMOD
TMEM150A		UNC5A
TMEM176A		USP11
TMEM38A		USP13
TNFRSF10C		USP29
TNFRSF10D		USP44
TOMM34		VAT1L
TPMT		VAV2
TRADD		WDHD1
TRNP1		WDR76
TRUB2		WDR82
TSTA3		XPO7
TTC39A		YARS
UBL3		ZBED3
UGDH		ZDHHC2
ULBP2		ZEB1
UNC5CL		ZNF510
UNC93B1		ZW10
USMG5
VAMP3
VAMP7
VDAC1
VDAC2
VGF
VPS33A
VPS37C
VPS4A
VTI1B
WDR59
YARS
YKT6
YRDC
ZDHHC12
ZFP57
ZFYVE27
ZFYVE28
ZNF655
ZNHIT1
