# Supplementary material for: Transcriptional regulatory network analysis identifies GRN as a key regulator bridging chemotherapy and immunotherapy response in small cell lung cancer
Source: J Hematol Oncol. 2025 Feb 5;18:14. doi: 10.1186/s13045-025-01667-5 (PMC11796135; doi:10.1186/s13045-025-01667-5)
Supplement: Supplementary file 2 — Supplementary material 2 [file 13045_2025_1667_MOESM2_ESM.xlsx]

## Sheet: Sheet1
Supplementary Table 2. List of potential key drivers for signature genes
GeneName	One-layer neighbor					Two-layer neighbor
	Target	Overlap	OR	p-value	FDR	Target	Overlap	OR	p-value	FDR
GRN	13	6	23.63	2.69899e-06	0.02	35	8	8.21	2.39769e-05	0.00431216
CHPF	3	2	54.46	0.00370404	1	15	7	24.2	3.41488e-07	0.000114057
MYO1C	4	2	27.21	0.00723381	1	18	8	22.19	7.57062e-08	4.5292e-05
JUP	6	2	13.61	0.0172474	1	15	5	13.74	0.000124048	0.0181265
CYBA	1	1	Inf	0.0356171	1	13	7	32.26	9.68605e-08	4.5292e-05
LOC283683	1	1	Inf	0.0356171	1	13	7	32.26	9.68605e-08	4.5292e-05
PFN1	1	1	Inf	0.0356171	1	13	7	32.26	9.68605e-08	4.5292e-05
MAN2B2	1	1	Inf	0.0356171	1	13	6	23.63	2.69899e-06	0.000631025
ST6GALNAC4	1	1	Inf	0.0356171	1	13	6	23.63	2.69899e-06	0.000631025
QSOX1	2	1	27.12	0.0699697	1	15	7	24.2	3.41488e-07	0.000114057
UNC93B1	2	1	27.12	0.0699697	1	14	6	20.67	4.58236e-06	0.000973961
LRP10	3	1	13.57	0.103102	1	16	7	21.51	5.88655e-07	0.000172034
KRT8	3	1	13.57	0.103102	1	13	5	17.17	5.63878e-05	0.00878898
PLD3	4	1	9.05	0.135059	1	24	9	16.7	6.68486e-08	4.5292e-05
SBNO2	5	1	6.78	0.16588	1	20	6	11.81	4.93376e-05	0.00823938
CTSD	7	1	4.52	0.224277	1	33	8	8.87	1.50513e-05	0.00293249
