# Supplementary material for: Transcriptional regulatory network analysis identifies GRN as a key regulator bridging chemotherapy and immunotherapy response in small cell lung cancer
Source: J Hematol Oncol. 2025 Feb 5;18:14. doi: 10.1186/s13045-025-01667-5 (PMC11796135; doi:10.1186/s13045-025-01667-5)
Supplement: Supplementary file 3 — Supplementary material 3 [file 13045_2025_1667_MOESM3_ESM.xlsx]

## Sheet: Sheet1
Supplementary Table 3. GRN assocated genes in 50 CCLE SCLC cell lines
GeneName	R	p-value	FDR
GRN	1	0	0
CTSA	0.753449	2.72155e-10	3.29158e-06
CTSD	0.727455	2.17822e-09	8.79892e-06
PIGT	0.72397	2.82778e-09	8.79892e-06
GNS	0.72199	3.27381e-09	8.79892e-06
RNF165	-0.725994	2.43117e-09	8.79892e-06
SERTAD3	0.723382	2.95372e-09	8.79892e-06
MFSD5	0.729619	1.84868e-09	8.79892e-06
CIB1	0.722529	3.14624e-09	8.79892e-06
POLD4	0.708184	8.79252e-09	2.12682e-05
PDIA4	0.705002	1.09525e-08	2.40845e-05
SOAT1	0.696567	1.9343e-08	3.68296e-05
PLBD2	0.696219	1.97935e-08	3.68296e-05
TRADD	0.685965	3.84852e-08	6.64942e-05
EDEM2	0.682661	4.74114e-08	7.64556e-05
P4HB	0.678497	6.1431e-08	9.28722e-05
DDOST	0.6719	9.1822e-08	0.000130652
HNRNPA1	-0.670876	9.76475e-08	0.000131222
HEXA	0.66573	1.32523e-07	0.000168716
COQ10B	0.661701	1.67631e-07	0.000202741
LMAN2	0.65907	1.95057e-07	0.000224678
ITGAV	0.655224	2.42791e-07	0.000266949
ATP6V0E1	0.654	2.6014e-07	0.000273588
BLVRB	0.651524	2.98828e-07	0.000301181
TMED9	0.646828	3.87369e-07	0.000374803
MIR22HG	0.643669	4.60136e-07	0.000428086
ERGIC3	0.641322	5.22228e-07	0.000467858
MAST1	-0.637084	6.54596e-07	0.000521266
C5orf15	0.634946	7.32691e-07	0.000521266
RRBP1	0.635829	6.99451e-07	0.000521266
AMOTL1	-0.637648	6.35365e-07	0.000521266
SNX33	0.636668	6.69158e-07	0.000521266
ISG15	0.636114	6.89017e-07	0.000521266
SERTAD1	0.63528	7.1995e-07	0.000521266
UBTD1	0.630765	9.11053e-07	0.000624009
CDK5R1	-0.630394	9.287e-07	0.000624009
SUMF1	0.626379	1.14109e-06	0.000745994
SPATA20	0.624606	1.24858e-06	0.000769034
PRCP	0.622602	1.38136e-06	0.000769034
TMBIM4	0.625006	1.22355e-06	0.000769034
TIAM1	-0.622351	1.39888e-06	0.000769034
LRP5	0.622746	1.37139e-06	0.000769034
NEU1	0.624037	1.28503e-06	0.000769034
GALNT4	0.622926	1.35908e-06	0.000769034
VMP1	0.620691	1.52018e-06	0.000817149
PBXIP1	0.619761	1.59226e-06	0.000837286
PLOD1	0.61902	1.65205e-06	0.000850242
PAK7	-0.617701	1.76352e-06	0.000860509
RBMX	-0.617528	1.77872e-06	0.000860509
ORAI3	0.617702	1.76347e-06	0.000860509
PKIA	-0.616323	1.88756e-06	0.000895259
TCF4	-0.61586	1.93098e-06	0.00089824
LRPAP1	0.614216	2.09278e-06	0.000955139
TRIM21	0.613545	2.16241e-06	0.000968638
DOCK6	0.612989	2.22168e-06	0.000977096
ADAM8	0.612215	2.30683e-06	0.000996426
DUSP26	-0.611288	2.41267e-06	0.00102386
PLOD3	0.610287	2.53209e-06	0.00102462
TMBIM1	0.610691	2.48326e-06	0.00102462
PRR13	0.610209	2.54154e-06	0.00102462
B4GALT7	0.609558	2.62244e-06	0.00103991
PPP1R3B	0.608758	2.72508e-06	0.00106318
BHLHE22	-0.607664	2.87139e-06	0.00108525
CCPG1	0.607913	2.83752e-06	0.00108525
PLA2G15	0.607055	2.95596e-06	0.00110003
LZTS1	-0.604903	3.27382e-06	0.00118195
RPS6KA5	-0.605015	3.25661e-06	0.00118195
LPP-AS2	0.604442	3.34591e-06	0.00119021
LASP1	0.6028	3.61484e-06	0.00121444
SLC8B1	0.603014	3.57871e-06	0.00121444
NQO2	0.602968	3.58651e-06	0.00121444
FAM57B	-0.603419	3.51128e-06	0.00121444
CLVS2	-0.602047	3.74484e-06	0.00123736
C7orf55	-0.601817	3.78537e-06	0.00123736
CKB	-0.599819	4.15512e-06	0.00132247
MIR4435-1HG	0.599982	4.12367e-06	0.00132247
WDR55	0.597496	4.62681e-06	0.00139898
NPTN	0.597618	4.60078e-06	0.00139898
WBP1L	0.597706	4.58229e-06	0.00139898
RP11-715J22	-0.597576	4.60983e-06	0.00139898
UEVLD	0.596619	4.81744e-06	0.00143863
NID1	0.595733	5.01743e-06	0.00146225
GLB1	0.595734	5.01722e-06	0.00146225
SLC22A18	0.59427	5.36453e-06	0.00154479
MAN2B2	0.593577	5.53667e-06	0.00154516
STAT1	0.59298	5.68904e-06	0.00154516
TMEM127	0.592959	5.69458e-06	0.00154516
SUOX	0.593083	5.66248e-06	0.00154516
AUTS2	-0.592749	5.74906e-06	0.00154516
SHISA4	0.593896	5.45694e-06	0.00154516
RAB3A	-0.59221	5.89119e-06	0.00156596
NFKBIZ	0.591687	6.03238e-06	0.00158606
NPC2	0.589695	6.59906e-06	0.00166418
SLC10A3	0.590061	6.4914e-06	0.00166418
GPRC5B	-0.589446	6.67351e-06	0.00166418
AC105020	0.589549	6.64247e-06	0.00166418
IL10RB	0.590271	6.43043e-06	0.00166418
RNF138	-0.588403	6.99265e-06	0.00169756
OS9	0.588322	7.01789e-06	0.00169756
CREB3L1	0.588484	6.96739e-06	0.00169756
SLC39A7	0.587785	7.18833e-06	0.00172157
ABCD1	0.586625	7.56976e-06	0.00175188
NOMO1	0.586522	7.60458e-06	0.00175188
TOMM20	-0.586677	7.55233e-06	0.00175188
FAM114A1	0.586693	7.54678e-06	0.00175188
LINC00641	-0.586177	7.72176e-06	0.00176209
SLC38A10	0.585749	7.86989e-06	0.00176264
ADAM9	0.585788	7.85649e-06	0.00176264
GPM6B	-0.585505	7.95571e-06	0.00176551
ERLEC1	0.584721	8.23633e-06	0.00181117
EFCAB14	0.583127	8.83593e-06	0.00192552
SURF4	0.582678	9.01166e-06	0.00194628
TPP1	0.581833	9.35177e-06	0.00200186
CTBS	0.581345	9.55339e-06	0.00202708
DCX	-0.579686	1.02696e-05	0.00216009
AC005355	0.579421	1.03886e-05	0.0021663
RER1	0.579027	1.05678e-05	0.00217842
DSCAM	-0.57851	1.0807e-05	0.00217842
PARP14	0.578615	1.07579e-05	0.00217842
SLC22A18AS	0.578575	1.07766e-05	0.00217842
SHF	-0.577885	1.1103e-05	0.00221959
FANCL	-0.576064	1.20092e-05	0.00230844
TCTN3	0.575902	1.2093e-05	0.00230844
SNX14	0.576632	1.17194e-05	0.00230844
LRP10	0.576187	1.19456e-05	0.00230844
RP5-1125A11	0.57585	1.21201e-05	0.00230844
EIF5AP3	-0.576578	1.17468e-05	0.00230844
RP11-159H10	-0.575535	1.22846e-05	0.0023215
RNF213	0.575215	1.24546e-05	0.00233538
ATP6AP2	0.57276	1.38292e-05	0.00257319
NFE2L1	0.572398	1.40435e-05	0.00259311
ITGB5	0.57176	1.44282e-05	0.00262409
ARL1	0.571916	1.43333e-05	0.00262409
LHFPL2	0.571272	1.47291e-05	0.00263913
PDIA3	0.571318	1.47005e-05	0.00263913
CTD-2262B20	0.570481	1.52294e-05	0.00270871
SMIM11	-0.570245	1.53816e-05	0.0027158
PPIC	0.569769	1.56935e-05	0.00275079
KIAA0895	-0.568994	1.62124e-05	0.00280115
SP140L	0.569137	1.61153e-05	0.00280115
HFE	0.567753	1.70776e-05	0.00292856
FKBP9	0.567258	1.74341e-05	0.00292856
OSGIN1	0.56741	1.7324e-05	0.00292856
C5orf28	0.567326	1.73846e-05	0.00292856
ACTR3B	-0.567084	1.7561e-05	0.00292955
MYL12A	0.566775	1.77885e-05	0.00294717
KIF21B	-0.566319	1.81294e-05	0.00296305
TAP1	0.566454	1.80283e-05	0.00296305
PLIN3	0.565906	1.84437e-05	0.0029942
HSPA5	0.565225	1.89724e-05	0.00302434
KCNE4	0.565295	1.89173e-05	0.00302434
HNRNPA1P48	-0.565184	1.90045e-05	0.00302434
ADD2	-0.56469	1.9397e-05	0.00306663
USP7	-0.564182	1.98086e-05	0.00311137
ERLIN1	0.5635	2.03746e-05	0.00313912
SEC23IP	0.563615	2.0278e-05	0.00313912
RPS6KL1	-0.563541	2.03396e-05	0.00313912
RHOC	0.56318	2.06448e-05	0.00316061
ZFP36	0.562393	2.13236e-05	0.00320371
CD63	0.562493	2.12365e-05	0.00320371
MAPT	-0.562553	2.11846e-05	0.00320371
LAMP2	0.561935	2.17282e-05	0.00324434
STX4	0.560759	2.28003e-05	0.00332239
CNIH2	-0.560921	2.26497e-05	0.00332239
SMIM1	0.561129	2.24574e-05	0.00332239
C1orf226	-0.560817	2.27457e-05	0.00332239
CD40	0.560352	2.31825e-05	0.00335785
SLC24A5	-0.560122	2.34004e-05	0.00336924
TFAP4	-0.559512	2.39893e-05	0.00343359
SALL2	-0.559159	2.4336e-05	0.00346273
CAMK4	-0.558999	2.44946e-05	0.00346491
KIAA1211	-0.558437	2.50603e-05	0.00352432
44077	-0.558054	2.54523e-05	0.00355876
PDXP	-0.557859	2.5654e-05	0.00356635
SEL1L	0.557371	2.61653e-05	0.00361664
ENO2	-0.556626	2.69643e-05	0.00365199
MYL12B	0.556644	2.69442e-05	0.00365199
MGAT1	0.55657	2.70249e-05	0.00365199
MRAP2	-0.556728	2.68529e-05	0.00365199
TMCO4	0.555369	2.83621e-05	0.00381051
RAB43	0.5551	2.86706e-05	0.00381051
RP11-874J12	0.555203	2.85523e-05	0.00381051
LINC01011	0.554355	2.95388e-05	0.00390445
KIAA1456	-0.554206	2.97156e-05	0.00390646
IGFBPL1	-0.553632	3.04053e-05	0.00397554
TMEM138	0.553001	3.11802e-05	0.00405493
UNC5B	-0.552221	3.21641e-05	0.00413839
TMOD2	-0.552271	3.20992e-05	0.00413839
TWF1P1	0.552082	3.2342e-05	0.00413926
RP11-46D6	0.551768	3.2748e-05	0.00416916
LINC00857	0.551382	3.32531e-05	0.0042113
KDM1A	-0.550498	3.44367e-05	0.00424994
ANK3	-0.550941	3.38383e-05	0.00424994
GBA	0.550877	3.39249e-05	0.00424994
RASSF8-AS1	0.550689	3.41781e-05	0.00424994
HERC2P5	0.550544	3.4375e-05	0.00424994
KIF5C	-0.550301	3.4706e-05	0.00426144
SDSL	0.550114	3.49638e-05	0.00426473
CORO1B	0.550026	3.50854e-05	0.00426473
ARSD	0.549692	3.55502e-05	0.00429962
PTPRZ1	-0.548249	3.76267e-05	0.0045057
TUBA1A	-0.548289	3.75685e-05	0.0045057
FNDC3B	0.547281	3.90821e-05	0.0046115
SQSTM1	0.547357	3.89653e-05	0.0046115
TMEM144	0.547486	3.87697e-05	0.0046115
AP5B1	0.546709	3.99661e-05	0.00469291
ADAM22	-0.546516	4.02685e-05	0.00470558
AIFM2	0.54618	4.07991e-05	0.00474466
NOMO2	0.54597	4.11349e-05	0.00476082
POFUT2	0.545645	4.16585e-05	0.00479846
TXNDC12	0.545083	4.25791e-05	0.00488126
NUCB1	0.544656	4.3291e-05	0.00491627
HSP90B1	0.544666	4.32742e-05	0.00491627
CENPV	-0.54434	4.38253e-05	0.00495369
NOS1AP	-0.543585	4.51244e-05	0.00505331
TNFSF12	0.543609	4.50828e-05	0.00505331
BEND5	-0.543267	4.56827e-05	0.00509225
RHBDF1	0.54299	4.61734e-05	0.00509995
DPYSL5	-0.542993	4.61675e-05	0.00509995
TNPO2	-0.54245	4.71461e-05	0.00518371
EVL	-0.542203	4.75951e-05	0.00520941
C11orf24	0.541311	4.92566e-05	0.00536697
SMAGP	0.541175	4.95151e-05	0.00537095
CSTF3	-0.541006	4.9836e-05	0.00538162
LINC00152	0.540691	5.04416e-05	0.00539881
HERC2P8	0.540786	5.02588e-05	0.00539881
ETV4	0.540408	5.09906e-05	0.00543353
SH3D19	0.540024	5.17461e-05	0.00547226
DOLK	0.539993	5.18065e-05	0.00547226
NQO1	0.539489	5.28143e-05	0.00555445
ENPEP	0.539009	5.37899e-05	0.00560829
PROS1	0.539106	5.35918e-05	0.00560829
FAM107B	-0.53841	5.50314e-05	0.00564049
SYN2	-0.538477	5.48902e-05	0.00564049
AKR1E2	0.538555	5.47287e-05	0.00564049
FOXO6	-0.538536	5.47683e-05	0.00564049
FAM45A	0.538055	5.57795e-05	0.00566912
ARRB2	-0.538078	5.57312e-05	0.00566912
FICD	0.537811	5.62995e-05	0.00569803
TMED2	0.537557	5.68443e-05	0.0057292
PPIB	0.537152	5.77233e-05	0.00579364
SSRP1	-0.536622	5.88942e-05	0.00588675
PAPSS2	0.535512	6.14137e-05	0.00608827
PTP4A2P1	0.53553	6.13732e-05	0.00608827
PCYT1A	0.535292	6.19245e-05	0.00611385
CTD-2293H3	-0.534836	6.29978e-05	0.00619452
TWF1	0.534716	6.32812e-05	0.0061972
RTN1	-0.534474	6.38608e-05	0.00622875
CTC-205M6	0.534174	6.4585e-05	0.00627408
LAMB2	0.533881	6.52977e-05	0.00631794
H6PD	0.533609	6.59674e-05	0.00633209
PHYH	0.533674	6.58063e-05	0.00633209
P4HA2	0.533491	6.62585e-05	0.00633489
TUBGCP4	-0.533109	6.72145e-05	0.00640099
PRSS23	0.532505	6.87471e-05	0.00644544
SPTBN2	-0.532593	6.85218e-05	0.00644544
RP11-388P9	-0.532792	6.80159e-05	0.00644544
RP11-255C15	-0.5326	6.8505e-05	0.00644544
MYT1L	-0.532276	6.93394e-05	0.00647587
TMED10	0.531738	7.07418e-05	0.00658143
STAT6	0.530938	7.28798e-05	0.00675436
PRX	0.530476	7.41412e-05	0.00683497
MICA	0.530413	7.43147e-05	0.00683497
CITED1	-0.530028	7.53824e-05	0.00690691
REEP1	-0.529771	7.61042e-05	0.00694674
ZNF496	-0.529133	7.79204e-05	0.00704657
C1orf111	-0.529146	7.7883e-05	0.00704657
RAB43P1	0.52908	7.80718e-05	0.00704657
TMEM63A	0.52815	8.07984e-05	0.00722183
KIAA1737	-0.528113	8.09093e-05	0.00722183
MEX3A	-0.52814	8.08272e-05	0.00722183
KCTD11	0.527914	8.15037e-05	0.00724814
RAB33A	-0.52756	8.25707e-05	0.00731613
IFI35	0.527261	8.34845e-05	0.0073433
FGFRL1	0.52728	8.34254e-05	0.0073433
SERPINB6	0.527147	8.38341e-05	0.00734733
DHPS	-0.526866	8.47025e-05	0.00739049
WFS1	0.52679	8.49376e-05	0.00739049
TM9SF3	0.526177	8.68675e-05	0.00745853
ATRN	0.526429	8.60708e-05	0.00745853
DUSP3	0.52615	8.69529e-05	0.00745853
THEMIS2	0.526181	8.68552e-05	0.00745853
MLEC	0.525413	8.93303e-05	0.00755528
HPRT1	-0.525557	8.886e-05	0.00755528
ISG20	0.525696	8.84086e-05	0.00755528
RP11-290F20	0.525452	8.92015e-05	0.00755528
KDM1B	-0.525023	9.06079e-05	0.00763663
ATP2B3	-0.524755	9.15004e-05	0.00768508
LMO2	-0.524573	9.21087e-05	0.00768986
NSG1	-0.524547	9.21931e-05	0.00768986
KIAA1549L	-0.524237	9.32425e-05	0.00775066
LIPA	0.523778	9.48095e-05	0.00785393
DLGAP1-AS1	0.523248	9.66528e-05	0.00796366
RP11-594N15	-0.523208	9.67926e-05	0.00796366
ASL	0.522907	9.78544e-05	0.00802373
SDF4	0.522723	9.85095e-05	0.00805016
FURIN	0.522106	0.000100731	0.008204
FPGT	0.521899	0.000101487	0.00823784
NUDT8	0.521583	0.000102651	0.00830447
NALCN	-0.521036	0.000104698	0.00841375
ARHGDIG	-0.521073	0.000104558	0.00841375
NTN3	-0.520712	0.000105926	0.00848425
ADCK3	-0.520481	0.000106808	0.00852667
UNC93B1	0.520249	0.000107704	0.00856987
ACYP1	-0.520091	0.000108316	0.00859034
RP11-293M10	0.519996	0.000108687	0.00859163
RP1-90J20	0.519885	0.000109119	0.00859769
SYN1	-0.519748	0.000109657	0.00861196
SLC1A2	-0.519484	0.000110701	0.00866588
MIR4519	-0.519197	0.000111843	0.00872703
IBTK	0.518762	0.000113599	0.00883549
POMGNT1	0.518658	0.000114022	0.00884003
KCNK2	-0.518498	0.000114675	0.00886225
LHPP	0.517641	0.000118237	0.00902294
ZDHHC16	0.517757	0.000117753	0.00902294
PSAP	0.517867	0.000117292	0.00902294
TMEFF1	-0.517639	0.000118247	0.00902294
SLC35A2	0.51754	0.000118667	0.00902649
PHF15	0.517162	0.000120275	0.00903517
ABCC3	0.517344	0.000119495	0.00903517
SLC44A2	0.517304	0.000119668	0.00903517
RPS11	-0.517245	0.00011992	0.00903517
RAB32	0.516783	0.000121905	0.00911093
CALCOCO2	0.516616	0.00012263	0.00911093
SLC4A2	0.5166	0.000122701	0.00911093
RP11-96H19	0.51658	0.00012279	0.00911093
SEZ6	-0.516451	0.000123352	0.00912468
AGPAT4	-0.516333	0.000123872	0.00913517
PIGK	0.515817	0.000126158	0.00919801
CD151	0.516049	0.000125125	0.00919801
DAZAP2	0.515908	0.00012575	0.00919801
MYT1	-0.515797	0.000126245	0.00919801
NFKB2	0.515277	0.000128592	0.00920267
GTPBP1	-0.515313	0.000128428	0.00920267
PPP1R3D	0.515396	0.000128052	0.00920267
DUSP6	0.515373	0.000128155	0.00920267
NDUFB11	-0.515378	0.000128132	0.00920267
RP5-827C21	-0.515577	0.000127234	0.00920267
PLD1	0.514903	0.000130307	0.00927563
ILF3	-0.514806	0.000130754	0.00927563
MYO1C	0.514804	0.000130761	0.00927563
LEPRE1	0.514703	0.000131228	0.00928153
TAGLN3	-0.514547	0.000131954	0.00930567
OPHN1	0.514197	0.000133594	0.00934617
CHPF	0.514141	0.000133855	0.00934617
RALB	0.514252	0.000133334	0.00934617
CTSO	0.514095	0.000134074	0.00934617
ANO10	0.513868	0.000135151	0.00939415
RP11-18I14	-0.513551	0.000136668	0.00947236
HLA-E	0.513464	0.000137087	0.00947426
EHBP1L1	0.513174	0.000138491	0.00954404
LPHN1	-0.512891	0.000139874	0.00961195
RCL1	-0.51276	0.000140521	0.00962909
ARPC3	0.512343	0.000142592	0.00974339
RP11-112L6	0.512066	0.000143981	0.00981057
HPS1	0.511833	0.000145163	0.00981858
C1orf85	0.511803	0.000145316	0.00981858
RP13-36G14	-0.511803	0.000145314	0.00981858
TMBIM6	0.511604	0.00014633	0.00983219
RP11-680F8	0.511663	0.000146027	0.00983219
ACADVL	0.51131	0.000147841	0.00990614
KCNH4	-0.510462	0.000152281	0.00991087
DPYSL2	-0.510546	0.000151838	0.00991087
PIK3R2	-0.510576	0.000151681	0.00991087
MAP3K8	0.511172	0.000148555	0.00991087
LLPH	0.51051	0.000152027	0.00991087
SLAIN1	-0.510436	0.000152418	0.00991087
SIDT2	0.510963	0.000149642	0.00991087
SHC1	0.510684	0.000151108	0.00991087
ACP6	0.510971	0.000149602	0.00991087
TM2D2	0.510879	0.000150085	0.00991087
IFITM2	0.510932	0.000149807	0.00991087
TBC1D24	-0.510215	0.000153601	0.00996098
